# Supplementary material for: Parents and teachers of children in special education settings value in-school eyecare and written reports of visual status
Source: PLoS One. 2020 Sep 11;15(9):e0238779. doi: 10.1371/journal.pone.0238779 (PMC7485870; doi:10.1371/journal.pone.0238779)
Supplement: S1 Dataset — (XLSX) [file pone.0238779.s001.xlsx]

## Sheet: S1 Dataset
PARENT		VISION REPORT									IN-SCHOOL SERVICE	USEFULNESS			BENEFITS											LIMITATIONS						SPECTACLE PROVISION	PREVIOUS EYECARE SERVICES					TEACHER	IN-SCHOOL USEFULNESS			BENEFITS
ID	ParentQReturn	Receivereport	Readreport	Usefulondaytodaybasis	Understandable	Newinformationreceived	HomemodificationsImplemented	Schoolmodificationsimplemented	SENincludevisioninformation	ImportanttoincludevisiononSEN	ID	UsefulParents	UsefulChild	UsefulSchoolStaff	Convenience	FlexibilityOfAppt	Writtencommunication	Familiarenvironment	Convenientforparents	Parentnotpresent	Multipletestvisits	Otherclassmatesencouragecompliance	Teacheraskquestions	Increasedawarenessofvisionamongteachers	Childcooperatesbetter	Missedclassactivities	ParentnotpresentLimit	Blurredvisiondisruptsschoolwork	Disruptsschoolroutine	Unsettlingforchild	Unabletoaskquestionsattimeoftest	Prefertogetglasses	ID	VenueTwoGroups	Convenience	Flexibilityofappt	Writtencommunication	Class	Usefulforpupils	Usefulforstaff	Usefulforparents	Disruptedpupilsschoolactivities	Familiarenvironment	Convenientforparents	Parentmaynotbepresent	Shorttestvisits	Classmatesencouragecompliance	Teachercanaskquestionsdirectly	Increasedawareness
SP001	1	1	1	5	5	1	4		2	1	SP001	5	5	5	5	3	5	1	1	0	1	1	1	1	1	0	0	0	0	0	1	2	SP001	1	5	3	5	A	4	4	4	4	1	1	0	1	0	1	0
SP002	1	1	1				5	5			SP002	5	5	5	5	5	5	1	1	0	1	1	1	0	0	0	0	0	0	0	1	3	SP002	1	5	5	5	B	4	4	4	3	1	1	0	0	1	1	0
SO003	0										SP004	5	5	5	5	5	4	0	0	0	0	0	0	0	0	0	0	0	0	0	0	3	SP004	1	5	5	4	C	5	4	4	3	1	1	1	1	0	1	1
SP004	1	1	1	4	4	2	3		3	1	SP005	5	5	5	5	5	5	1	1	1	1	1	1	1	1	0	0	0	0	0	0	1	SP005	1	5	5	5	D	2	2	2	5	1	1	0	1	0	1	1
SP005	1	1	1	5	5	1	1	3	3	1	SP006	5	5	5	5	5	7	0	0	0	0	0	0	0	0	0	1	0	0	0	0	3	SP006	1	5	5	7	E	5	4	5	4	1	1	0	1	0	1	0
SP006	1	2	2	4					2	3	SP007	3	3	3	5	5	4	1	1	1	0	1	0	1	1	0	0	1	0	0	0	3	SP007	1	5	5	4	F	4	4	4	5	1	1	1	1	1	1	1
SP007	1	1	1	5	5	2	2	3	2	1	SP008	4	4	4	4	3	5	0	1	1	0	0	1	1	0	0	0	0	0	0	0	2	SP008	1	4	3	5	G	5	4	5	4	1	1	1	1	1	1	1
SP008	1	1	1	4	5	2	1	3	2	1	SP009	5	5	5	5	5	5	0	1	0	1	1	0	0	0	0	1	0	0	0	1	4	SP009	1	5	5	5	H	5	4	5	5	1	1	1	1	0	0	0
SP009	1	1	1	4		3	3	5	3	1	SP010	5	5	5	5	5	5	1	1	1	0	0	0	1	0	0	0	0	0	0	1	1	SP010	1	5	5	5	I	4			5	1	1	1	1	1	1	1
SP010	1	1	1	2	4	2	1	3	1	1	SP011	4	4	4	5	3	5	1	1	0	1	1	1	1	0	0	1	0	0	0	1	2	SP011	1	5	3	5	J	5	5	5	5	1	1	0	1	1	1	1
SP011	1	1	1	4	4	2	5	5	1	1	SP012	5	5	5	5	5	5	1	1	1	1	0	0	0	1	0	0	0	0	0	0	2	SP012	1	5	5	5	K	5	5	5	3	1	1	0	1	1	1	1
SP012	1	1	1	5	5	2	4	4	1	1	SP014	5	5	3	5	5	5	1	1	1	1	1	0	0	1	0	0	0	0	0	0	2	SP014	1	5	5	5	L	5	5	5	4	1	1	0	0	1	1	0
SP013	0										SP015	4	4	4	5	5	5	1	1	1	1	0	1	1	1	1	0	1	0	0	1	4	SP015	1	5	5	5	M	5	5	5	5	1	1	1	1	1	1	1
SP014	1	1	1	3	5	2	4	4	2	1	SP018	5	5	3	5	5	5	1	1	1	1	1	0	1	0	0	0	0	0	0	0	5	SP018	1	5	5	5	N	4	1	4	2	1	1	0	1	0	1	1
SP015	1	1	1	5	5	1	1	1	2	1	SP020	4	4	4	5	5	5	1	1	0	1	1	0	1	1	0	0	0	0	0	0	2	SP020	1	5	5	5	O	2	3	3	5	1	1	0	1	0	1	0
SP016	0										SP021	3	3	3	5	2	5	1	1	0	1	1	1	1	1	0	0	0	0	0	1	4	SP021	1	5	2	5	P	4	4	4	4	1	1	1	1	0	1	0
SP017	0										SP022	5	5	5	5	5	5	1	1	1	1	1	1	1	1	0	0	0	0	0	0	6	SP022	1	5	5	5	Q	3	3	3	3	1	1	0	0	1	0	0
SP018	1	1	1	4	5	1	1	1	2	1	SP023	2	3	4	5	3	3	1	0	1	0	1	1	0	1	0	1	0	0	0	1	4	SP023	1	5	3	3	R	5	5	5	4	1	1	1	1	1	1	1
SP019	0										SP025	5	5	4	5	5	5	1	1	1	1	0	1	1	1	0	1	0	0	0	1	2	SP025	1	5	5	5	S	3	3	3	5	1	1	0	1	0	1	0
SP020	1	1	1	5	5	1	1	1	2	1	SP026	5	5	5	6	6	6	1	0	1	1	1	1	1	0	0	0	0	0	0	0	3	SP026	1	6	6	6	T	4	4	4	4	1	1	1	0	0	1	0
SP021	1	1	1	2	2	2	4	4	1	1	SP027	5	5	5	5	5	5	1	0	1	1	0	1	0	0	0	0	0	0	0	0	2	SP027	1	5	5	5	U	5	5	5	3	1	1	0	1	0	1	1
SP022	1	1	1	3	3	1	4	4	4	2	SP028	4	4	4	5	6	5	1	0	0	1	1	1	1	1	0	0	0	1	1	0	2	SP028	1	5	6	5	V		4		5	1	1	0	0	0	0	0
SP023	1										SP029	5			5	5	5	1	0	0	0	0	1	0	1	0	0	0	0	0	0	2	SP029	1	5	5	5	W		4		5	1	1	0	0	0	0	0
SP024	0										SP030	3	3		5	6	7	1	0	0	1	0	1	0	0	0	0	0	0	0	0	4	SP030	1	5	6	7
SP025	1	1	1	2	4	2	4	3	3	1	SP031	4	4	4	5	6	5	0	1	1	1	0	1	0	1	0	0	0	0	0	0	4	SP031	1	5	6	5
SP026	1	1	1	5	5	2	2	1	1	1	SP033	5	5	5	5	5	5	1	1	0	1	1	1	1	0	0	1	0	0	0	0	1	SP033	1	5	5	5
SP027	1	1	1	4	5	1	1	1	2	1	SP034	5	5	5	5	5	5	1	1	1	1	0	0	0	1	0	0	0	0	0	0	2	SP034	1	5	5	5
SP028	1	1	1	5	5	1	4	4	4	3	SP035	5	5	4	6	5	6	1	1	0	1	1	1	1	0	0	0	0	0	0	0	3	SP035	1	6	5	6
SP029	1	1	1	5	4	1	2	1	1	1	SP036	5	5	5	5	5	5	1	1	0	1	0	1	1	1	0	0	0	0	0	0	6	SP036	1	5	5	5
SP030	1	1	1	3	3	3	4	4	4	1	SP038	5	5	5	5	5	5	0	1	1	1	0	1	1	0	0	0	0	0	0	0	2	SP038	1	5	5	5
SP031	1	1	1	4	4	2	4	4	2	1	SP039	5	5	5	5	5	5	1	0	1	1	0	1	0	0	0	0	0	0	0	0	3	SP039	1	5	5	5
SP032	0										SP040	5	3	5	5	3	5	1	0	1	1	0	1	0	0	0	0	0	0	0	1	2	SP040	1	5	3	5
SP033	1	1	1	4	4	1	1	3	1	1	SP041	5	5	5	5	5	5	1	1	1	1	1	1	1	0	0	0	0	0	0	0	4	SP041	1	5	5	5
SP034	1	1	1	5	5	1	1	1	3	1	SP043	4			5	6	5	0	0	0	0	0	0	0	1	0	0	0	0	0	0		SP043	1	5	6	5
SP035	1	1	1	4	5	1	4	4	4	1	SP044	2	2	3	5	6	6	1	0	0	0	0	0	1	1	0	1	0	0	1	1	3	SP044	1	5	6	6
SP036	1	1	1	5	4	2			1	1	SP045	5	5	5	5	5	5	1	1	1	1	1	1	1	1	0	0	0	0	0	0	2	SP045	1	5	5	5
SP037	0										SP050	3	3	5	5	5	5	1	1	1	1	1	1	1	1	0	0	0	0	0	0	2	SP050	1	5	5	5
SP038	1	1	1	4	4	2	1	2	3	1	SP051	3	2	3	5	5	6	1	1	1	1	0	1	0	0	0	0	0	0	1	0	1	SP051	1	5	5	6
SP039	1	1	1	5	5	1	4	4	2	1	SP054	5	5	5	5	5	5	1	1	0	0	1	1	1	1	0	0	0	0	0	0	2	SP054	1	5	5	5
SP040	1	1	1	4	5	1	4	4	2	2	SP056	5	4	5	5	5	7	1	1	1	1	1	0	0	1	0	0	0	0	0	0	2	SP056	1	5	5	7
SP041	1	1	1	5	5	2	2	2	2	1	SP057	4	5	4	6	6	6	1	0	0	0	1	1	1	1	0	0	0	0	0	0	1	SP057	1	6	6	6
SP042	0										SP058	2			5	5	5	1	1	1	1	1	1	1	1	0	0	0	0	0	1	6	SP058	1	5	5	5
SP043	1	1	1	5	4	2	5	5	2	3	SP062	5	5	5	6	6	5	1	1	1	1	1	1	1	1	0	0	0	0	0	0	3	SP062	1	6	6	5
SP044	1	1	1	2	5	2	4	4	2	1	SP063	3	5	4	5	5	5	1	1	1	1	1	1	1	1	0	1	0	0	0	0	3	SP063	1	5	5	5
SP045	1	1	1	5	5	2	1	3	2	1	SP066	5	5	5	5	5	5	1	1	0	1	0	0	0	0	0	0	1	0	0	0	3	SP066	1	5	5	5
SP046	0										SP068	4	4	4	5	5	6	1	1	1	0	0	0	1	1	0	0	0	0	0	0	3	SP068	1	5	5	6
SP047											SP072	5	5	5	5	4	5	1	1	1	1	1	1	1	1	0	0	0	0	0	0	3	SP072	1	5	4	5
SP048	0										SP073	2	2	2	5	5	5	0	0	0	0	1	0	0	1	0	0	0	0	0	0		SP073	1	5	5	5
SP049	0										SP074	4	4	4	4	4	5	1	0	1	1	0	0	1	0	0	0	1	0	0	0	4	SP074	1	4	4	5
SP050	1	1	1	3	3	2	3	2	2	3	SP076	5	4	5	5	5	1	1	0	0	1	0	0	1	1	0	0	0	0	0	0	2	SP076	1	5	5	1
SP051	1	1	1	4	4	1	1	3	3	1	SP077	2	2	3	6	3	4	1	1	1	1	1	1	1	1	0	0	0	0	0	0	2	SP077	1	6	3	4
SP052	0										SP079	4	4	4	5	6	5	0	1	0	0	1	0	0	0	0	0	0	0	0	0	2	SP079	1	5	6	5
SP053	0										SP080	4	4	4	5	4	5	0	0	0	0	0	0	0	1	0	0	0	0	0	0	3	SP080	1	5	4	5
SP054	1	1	1	5			5	5			SP081	5	5	5	5	5	5	1	1	1	1	1	1	1	1	0	0	0	0	0	0	1	SP081	1	5	5	5
SP055	0										SP082	4	2	4	5	4	4	1	0	0	0	0	0	0	0	0	0	0	0	0	0	1	SP082	1	5	4	4
SP056	1	1	1	5	5	1	4	4	2	1	SP088	5	5	5	5	5	5	1	1	0	0	1	1	1	1	0	0	0	0	0	0	3	SP088	1	5	5	5
SP057	1	1	1	5	5	1	1	3	2	1	SP090	5	5	5	5	5	5	1	1	1	1	1	1	1	1	0	0	0	0	0	0	3	SP090	1	5	5	5
SP058	1	1	1		3	1	4	4	2	1	SP092	4	5	5	5	5	5	1	0	1	0	0	0	0	0	0	0	0	0	0	0		SP092	1	5	5	5
SP059	0										SP093	5	4	5	5	5	5	0	1	0	0	0	0	1	0	0	0	0	0	0	0	1	SP093	1	5	5	5
SP060	0										SP096	5	5	4	3	3	5	1	1	1	1	0	1	1	1	0	0	0	0	0	0	4	SP096	1	3	3	5
SP061	0										SP097	2	2	2	3	3	4	0	0	0	0	0	0	0	1	0	0	0	0	1	0	2	SP097	1	3	3	4
SP062	1	1	1	5	5	1	4	4	2	1	SP098		4		6		6	1	0	0	0	1	0	0	0	0	0	0	0	0	0	1	SP098	1
SP063	1	1	1	5	4	2	1	1	3	3	SP100	4			4	4	4	1	0	0	0	0	0	0	0	0	0	0	0	0	0	3	SP100	1	4	4	4
SP064	0										SP101	2	2		6	5	6	1	0	0	0	0	0	0	0	0	0	0	0	0	0	3	SP101	1	6	5	6
SP065											SP102	5	5	5	5	5	5	1	1	1	0	0	1	1	0	0	1	0	0	0	0	3	SP102	1	5	5	5
SP066	1	1	1	2	4	2	1	1	2	3	SP105	5	5	5	6	6	6	0	0	0	0	0	0	0	0	0	0	0	0	0	0	5	SP105	1
SP067	0										SP108	4			4	4	5	0	1	0	0	0	0	0	0	0	0	0	0	0	0		SP108	1	4	4	5
SP068	1	1	1	3	3	2	4	4	3	1	SP110	5	5	5	6	6	5	1	1	1	1	1	1	1	1	0	0	0	0	0	0	4	SP110	1	6	6	5
SP069	0										SP111	5	5	5	5	5	5	1	1	1	1	0	1	0	0	0	0	0	0	0	0	2	SP111	1	5	5	5
SP070	0										SP112	1	1		3	3	3	0	0	0	0	0	0	0	0	0	0	0	0	0	0	4	SP112	1	3	3	3
SP071	0										SP113	4	5	5	5	5	5	1	1	1	1	1	1	1	1	0	0	0	0	0	1	4	SP113	1	5	5	5
SP072	1			4	5	2	2	2	1	1	SP114	4	5	4	5	4	4	1	1	0	1	1	0	1	0	1	1	1	0	0	0	2	SP114	1	5	4	4
SP073	1	1	1	1	2	2	4	4	2	1	SP115	4	4	5	5		5	0	1	0	0	1	1	0	1	0	0	0	0	0	1	3	SP115	1	5		5
SP074	1	1	1	4	4	3	4	4	3	3	SP118	5	5	3	6	6	6	1	1	0	1	1	1	0	1	0	0	0	0	0	0	4	SP118	1	6	6	6
SP075	0										SP120	5			5	5	5	1	0	0	0	0	1	0	1	0	0	0	0	0	0	4	SP120	1	5	5	5
SP076	1	1	1	2	5	2	4	4	2	1	SP122	5	5	5	5	5	4	1	1	1	1	1	1	1	1	0	0	0	0	0	0	4	SP122	1	5	5	4
SP077	1	1	1	4	5	2	4	4	2	1	SP128	5	5	5	5	5	5	1	1	1	1	1	1	1	0	0	0	0	0	0	0	2	SP128	1	5	5	5
SP078	0										SP130	1	1	1	4	4	5	0	0	1	1	0	0	0	1	0	0	0	0	0	0	3	SP130	1	4	4	5
SP079	1	1	1	4	5	2	4		1	1	SP131	5	4	4	5	5	5	1	1	1	1	1	1	1	1	0	0	0	0	0	0	2	SP131	1	5	5	5
SP080	1	1	1	4	4	2	4	4	2	2	SP132	5	5		5	5	5	0	1	0	0	0	0	0	1	0	0	0	0	0	0	2	SP132	1	5	5	5
SP081	1	1	1	5	5	1	1	1	2	1	SP133	5	5	5	6	6	6	1	1	1	1	1	1	1	1	1	0	0	0	0	0	3	SP133	1	6	6	6
SP082	1	1	1	4	3	2	4	2	2	1	SP134	2			4	4	5	0	0	0	0	0	0	0	0	0	0	0	0	0	0	3	SP134	1	4	4	5
SP083	0										SP135	4	4	4	4	4	4	1	0	0	0	1	1	0	0	0	0	1	0	0	0		SP135	1	4	4	4
SP084	0										SP126	5	5		5	6	5	1	1	0	1	1	1	1	0	0	0	0	0	0	0	2	SP126	1	5	6	5
SP085	0										SP138	4	3	5	5	4	4	1	1	1	0	1	0	0	0	0	0	0	0	0	0	4	SP138	1	5	4	4
SP086	0										SP139	4	4		5	5	5	1	1	1	1	1	1	1	1	0	0	0	0	0	0		SP139	1	5	5	5
SP087	0										SP140	3	2	3	4	5	6	1	1	1	0	0	0	0	0	0	0	1	0	0	0	2	SP140	1	4	5	6
SP088	1	1	1	5	5	1	1	1	1	1	SP143	5	5		5	5	6	1	1	1	1	1	0	1	0	0	0	0	0	0	0	3	SP143	1	5	5	6
SP089											SP144	5	5	5	5	5	6	1	1	1	1	1	1	1	1	0	0	0	0	0	1	3	SP144	1	5	5	6
SP090	1	1	1	5	4	2	4	4	3	1	SP145	4	4	3	5	5	5	1	1	1	1	1	1	1	1	0	0	0	0	0	0	3	SP145	1	5	5	5
SP091	0										SP146	5	3	4	5	5	5	1	1	1	1	1	1	1	1	0	0	1	0	0	0	6	SP146	1	5	5	5
SP092	1	1	1	5	5	2	3	3	2	3	SP149	5	5		5	5	5	1	1	1	1	1	1	1	0	1	0	0	0	0	0	2	SP149	1	5	5	5
SP093	1	1	1	4	4	3	1	4	2	1	SP153	5	5	5	6	6	6	1	1	0	0	1	1	1	0	0	0	0	0	0	0	2	SP153	1	6	6	6
SP094	0										SP154	5	5	4	5	5	5	1	1	1	1	1	1	1	1	1	0	1	1	1	1	1	SP154	1	5	5	5
SP095	0										SP155	5	5	5	5	5	5	1	1	0	1	1	1	0	0	0	0	0	0	0	0	2	SP155	1	5	5	5
SP096	1	1	1	4	5	1	4	4	2	3	SP157	5	5	5	5	5	6	1	1	1	1	0	1	1	1	0	0	0	0	0	0	2	SP157	1	5	5	6
SP097	1	1	1	2	4	2	4	4	2	2	SP159	5	5	3	5	5	5	1	1	1	1	0	0	0	0	0	0	0	0	0	0	1	SP159	1	5	5	5
SP098	1	2					5	5			SP160	5	5	4	5	5	5	1	1	1	1	0	1	0	0	0	0	1	0	1	1	8	SP160	1	5	5	5
SP099	0										SP161	4	4	4	6	6	6	1	1	1	1	1	0	0	0	0	0	1	0	1	0	7	SP161	1	6	6	6
SP100	1	2					5				SP162	4			6			1	0	0	0	0	0	1	0	0	0	0	0	0	0	3	SP162	1
SP101	1	1	1	3	4	3					SP163	5			5	5	5	1	1	1	1	0	1	1	0	0	0	0	0	0	0	2	SP163	1	5	5	5
SP102	1	1	1	5	5	2	1	3	1	1	SP164	5	5	5	5	5	5	1	1	1	1	1	1	1	1	0	0	0	0	0	0	2	SP164	1	5	5	5
SP103	0										SP165	5	5	5	5	6	5	1	1	1	1	0	0	1	0	0	0	1	0	0	0	2	SP165	1	5	6	5
SP104	0										SP166	5	5	4	5	5	5	1	1	0	1	1	1	1	1	0	1	0	0	0	0	2	SP166	1	5	5	5
SP105	1			5	2	2	3		2	3	SP167	4	4	4	5	5	5	0	1	1	0	0	0	0	1	0	0	1	0	1	0	2	SP167	1	5	5	5
SP107	0										SP169	5	4	4	5	6	5	1	1	1	1	1	1	1	1	0	0	1	0	0	0	4	SP169	1	5	6	5
SP108	1	1	1	4	4	2	2		2	2	SP171	5	5		5	6	5	1	1	1	1	1	1	1	1	0	0	0	0	0	0	2	SP171	1	5	6	5
SP109	0										SP172	5	4	4	5	5	6	1	1	1	1	1	1	1	1	0	0	0	0	0	0	2	SP172	1	5	5	6
SP110	1	1	1	4	4	2	4	4	2	1	SP173	5	5	4	5	5	5	1	1	1	1	1	1	1	1	0	0	0	0	0	0	4	SP173	1	5	5	5
SP111	1	1	1	4	4	2	4	4	4	3	SP174	5	5	5	4	4	6	0	1	0	0	0	0	0	1	0	0	0	0	0	0		SP174	1	4	4	6
SP112	1	1	1	3	3	3	2	2	2	2	SP177	5	5		5		6	0	0	0	0	0	0	0	0	0	0	0	0	0	0	6	SP177	1	5		6
SP113	1	1	1	4	4	2	1	3	2	3	SP179	5	5	5	5	5	5	1	1	0	1	0	0	0	1	0	0	0	0	0	0	2	SP179	1	5	5	5
SP114	1	1	1	4	5	3	1	3	2	1	SP183	3	3	3	3	3	4	1	1	1	1	1	1	1	1	0	0	0	0	0	0	3	SP183	1	3	3	4
SP115	1	1	1	2	4	2	2	3	1	1	SP185	5	3	5	4	4	4	0	0	0	0	0	0	0	1	0	1	0	0	0	0	1	SP185	1	4	4	4
SP116	0										SP186	5	5	5	5	5	5	1	1	1	1	1	0	0	1	0	0	0	0	0	0	2	SP186	1	5	5	5
SP117	0										SP188	5	5	5	6	6	5	1	1	0	1	1	1	1	1	0	1	0	0	0	1	2	SP188	1	6	6	5
SP118	1	1	1	4	3	2	2	2	2	1	SP190	4	4		6	6	6	1	1	1	0	1	1	1	1	0	0	0	0	0	1	2	SP190	1	6	6	6
SP119	0										SP193	4	5	5	5	5	5	1	1	0	0	1	0	0	0	0	0	0	0	0	0	1	SP193	1	5	5	5
SP120	1	1	1								SP196	5	5	5	5	5	5	1	1	1	1	1	1	1	1	0	0	0	0	0	0	4	SP196	1	5	5	5
SP121	0										SP197	5	5	3	6	6	6	1	1	0	1	1	1	1	1	0	0	0	0	0	0	7	SP197	1	6	6	6
SP122	1	1	1	4	5	2	1	1	2	3	SP198	4	4	4	5	5	5	1	1	1	1	1	1	1	1	0	0	0	0	1	0	2	SP198	1	5	5	5
SP123	0										SP201	5	5	5	5	5	5	1	1	1	1	1	1	1	1	0	1	0	0	0	0	2	SP201	1	5	5	5
SP124	0										SP202	4	4					1	1	0	0	0	0	0	1	0	0	0	0	0	0	1	SP202	1
SP125	0																																SP001	2	4	6	7
SP126	1	1	1	4	3	3	4	3	2	3																							SP002	2	2	2	2
SP127	0																																SP004	2
SP128	1	1	1	5	4	1	4		2																								SP005	2	1	1	7
SP129	0																																SP006	2
SP130	1	1	1	2	5	2	1	1	3	1																							SP007	2	4	2	4
SP131	1	1	1	5	5	1	4	4	24	1																							SP008	2	3	2	2
SP132	1	1	1	5	4	2	2	2	2	1																							SP009	2	5	5
SP133	1	1	1	4	2	2	4	2	1	1																							SP010	2	3	3	1
SP134	1	1	1	4	4	2	3		3	1																							SP011	2	3	2	7
SP135	1	1	1	4	5	2	4	4	4	3																							SP012	2	2	2	2
SP136																																	SP014	2	2	2	7
SP137	0																																SP015	2	4	4	5
SP138	1	1	1	2	5	2	4	4	2	1																							SP018	2	2	2	2
SP139	1	2					5	5																									SP020	2
SP140	1	1	1	5	4	2	2	2	1	1																							SP021	2	5	5	5
SP141	0																																SP022	2
SP142	0																																SP023	2
SP143	1	1	1	4	5	2	1		2	2																							SP025	2	3	1	7
SP144	1	1	1	5	4	1	1	1	2	1																							SP026	2	5	3	5
SP145	1	1	1	4	5	2	1	3	2	1																							SP027	2
SP146	1	1	1	4	5	3	1	3	2	1																							SP028	2	4	4	7
SP147	0																																SP029	2	1	3	1
SP148	0																																SP030	2	5	4	7
SP149	1	1	1	4	5	2	2	5	2	1																							SP031	2	5	5	5
SP150	0																																SP033	2	3	2	7
SP151	0																																SP034	2	4	4	5
SP152	0																																SP035	2	5	5	7
SP153	1	1	1	3	4	1	3	3	3	1																							SP036	2	3	2	7
SP154	1	1	1	4	5	2	4	4	2	1																							SP038	2	3	2	3
SP155	1	1	1	5	5	1	1	3	3	1																							SP039	2	4	2	7
SP156	0																																SP040	2	4	2	7
SP157	1	1	1	5	4	2	4	4	4	1																							SP041	2	5	3	4
SP158	0																																SP043	2
SP159	1	1	1	5	5	2	4	4	4	1																							SP044	2
SP160	1	1	1	5	5	2	1	3	2	1																							SP045	2	4	2	7
SP161	1	1	1	4	5	2	1	3	3	1																							SP050	2	4	2	7
SP162	1	1	1	5	5	1	2	1	1	1																							SP051	2
SP163	1	1	1	5	5	1	1	3	3	1																							SP054	2
SP164	1	1	1	5	5	1	1	3	2	1																							SP056	2
SP165	1	1	1	2	5	1	1	1	2	3																							SP057	2
SP166	1	1	1	5	5	1	1	3	2	1																							SP058	2
SP167	1	1	1	2	4	2	4	4	4	3																							SP062	2
SP168	0																																SP063	2	4	4	5
SP169	1		1	4	5	1	4	4	3	1																							SP066	2
SP170	0																																SP068	2	4	4	2
SP171	1	1	1	3	4	2	4	4	1	1																							SP072	2	5	5	5
SP172	1	1	1	5	5	2	4	3	2	1																							SP073	2
SP173	1	1	1	5	5	1	4	4	4	3																							SP074	2
SP174	1	1	1	5	5	2	2	2	1	1																							SP076	2
SP175	0																																SP077	2	3	1
SP176	0																																SP079	2
SP177	1	1	1	5	5	2	4	4	2	1																							SP080	2
SP178	0																																SP081	2	3	2	1
SP179	1	1	1	4	5	1	4	4	3	3																							SP082	2	4	4	4
SP180	0																																SP088	2	4	4	7
SP182	0																																SP090	2
SP183	1	1	1	3	3	3	2	3	2	3																							SP092	2
SP184	0																																SP093	2	4	3	7
SP185	1	1	1	4	4	3	2	2	3	1																							SP096	2
SP186	1	1	1	3	4	2	4	4	2	1																							SP097	2
SP187	0																																SP098	2	6	6	6
SP188	1	2					5	5																									SP100	2	5	4	4
SP189	0																																SP101	2	4	5	5
SP190	1	1	1	5	4	1	2	2	2	2																							SP102	2	2	2
SP191	0																																SP105	2	5	5	6
SP192	0																																SP108	2	4	4	5
SP193	1	1	1	5	5	3	4	4	2	2																							SP110	2
SP194	0																																SP111	2	6	4	3
SP195	0																																SP112	2	3	3	3
SP196	1	1	1	5	5	2	1	3	3	1																							SP113	2	3	2	7
SP197	1	1	1	3	4	3	1	3	3	1																							SP114	2
SP198	1	1	1	4	4	3	4	4	3	2																							SP115	2	3	2	7
SP199	0																																SP118	2	6	4	7
SP200	0																																SP120	2
SP201	1	1	1	5	5	2	4	4	4	1																							SP122	2	3	4	7
SP202	1	1	1	4	4	2	1	1		1																							SP128	2	3	2	7
																																	SP130	2
																																	SP131	2	4	2	5
																																	SP132	2
																																	SP133	2
																																	SP134	2	4	5	5
																																	SP135	2	4	3	4
																																	SP126	2
																																	SP138	2	3	3	4
																																	SP139	2	4	1	7
																																	SP140	2	5	5	6
																																	SP143	2	4	3	7
																																	SP144	2
																																	SP145	2	4	3	7
																																	SP146	2	3	3	7
																																	SP149	2	5	3	2
																																	SP153	2	3	3	7
																																	SP154	2	2	2	4
																																	SP155	2	3	3	2
																																	SP157	2	4	4
																																	SP159	2
																																	SP160	2	1	1	3
																																	SP161	2	6	2	7
																																	SP162	2
																																	SP163	2	4	3	7
																																	SP164	2	3	2	1
																																	SP165	2	1	1	7
																																	SP166	2	3	3
																																	SP167	2
																																	SP169	2	4	3	7
																																	SP171	2	5	5	5
																																	SP172	2	3	3	1
																																	SP173	2	4	2	4
																																	SP174	2	4	4	5
																																	SP177	2	6	6	7
																																	SP179	2	2	1	4
																																	SP183	2	3	2	4
																																	SP185	2	6	6	6
																																	SP186	2	3	2	7
																																	SP188	2	2	2	1
																																	SP190	2	2	2	7
																																	SP193	2
																																	SP196	2
																																	SP197	2	6	6	6
																																	SP198	2	4	4	7
																																	SP201	2	5	5	5
																																	SP202	2
																																	SP001	2
																																	SP002	2
																																	SP004	2	4	4	5
																																	SP005	2
																																	SP006	2
																																	SP007	2
																																	SP008	2
																																	SP009	2
																																	SP010	2
																																	SP011	2
																																	SP012	2
																																	SP014	2
																																	SP015	2
																																	SP018	2
																																	SP020	2
																																	SP021	2	5	5	5
																																	SP022	2	5	5	5
																																	SP023	2
																																	SP025	2
																																	SP026	2	5	5	3
																																	SP027	2	4	4	2
																																	SP028	2
																																	SP029	2	1	1	3
																																	SP030	2	5	5	7
																																	SP031	2
																																	SP033	2
																																	SP034	2
																																	SP035	2
																																	SP036	2
																																	SP038	2	4	4	4
																																	SP039	2
																																	SP040	2
																																	SP041	2	6	6	6
																																	SP043	2
																																	SP044	2
																																	SP045	2	4	4	7
																																	SP050	2	4	4	4
																																	SP051	2
																																	SP054	2
																																	SP056	2
																																	SP057	2	2	2	7
																																	SP058	2
																																	SP062	2	2	3	7
																																	SP063	2	4	4	4
																																	SP066	2	5	4	2
																																	SP068	2	5	5	5
																																	SP072	2	5	5	5
																																	SP073	2	5	5	4
																																	SP074	2	3	4	4
																																	SP076	2
																																	SP077	2	4	4	4
																																	SP079	2	5	5	5
																																	SP080	2	5	5	4
																																	SP081	2	4	5	1
																																	SP082	2	4	4	4
																																	SP088	2	4	5	3
																																	SP090	2	4	5	5
																																	SP092	2
																																	SP093	2	3	3	7
																																	SP096	2
																																	SP097	2	3	4	7
																																	SP098	2	6	6	6
																																	SP100	2	4	4
																																	SP101	2	5	5	5
																																	SP102	2
																																	SP105	2
																																	SP108	2	4	4	4
																																	SP110	2	3	4	4
																																	SP111	2
																																	SP112	2	3	3	3
																																	SP113	2	5	5	7
																																	SP114	2	4	3	6
																																	SP115	2
																																	SP118	2	6	6	6
																																	SP120	2
																																	SP122	2
																																	SP128	2
																																	SP130	2	3	4	7
																																	SP131	2
																																	SP132	2
																																	SP133	2	6	4	6
																																	SP134	2	5	5	5
																																	SP135	2	4	4	4
																																	SP126	2	3	3	7
																																	SP138	2	4	4	4
																																	SP139	2	1	2	7
																																	SP140	2	5	6	6
																																	SP143	2	4	4	5
																																	SP144	2	5	5	3
																																	SP145	2	4	4	7
																																	SP146	2
																																	SP149	2	5	5	7
																																	SP153	2
																																	SP154	2	4	4	4
																																	SP155	2
																																	SP157	2
																																	SP159	2
																																	SP160	2	4	2	4
																																	SP161	2	3	3	3
																																	SP162	2
																																	SP163	2	4	3	7
																																	SP164	2	4	4	2
																																	SP165	2
																																	SP166	2
																																	SP167	2
																																	SP169	2
																																	SP171	2	5	5	5
																																	SP172	2
																																	SP173	2	5	5	7
																																	SP174	2
																																	SP177	2
																																	SP179	2
																																	SP183	2
																																	SP185	2	6	6	6
																																	SP186	2	5	5	7
																																	SP188	2	4	4	7
																																	SP190	2
																																	SP193	2
																																	SP196	2	4	3	2
																																	SP197	2	6	6	6
																																	SP198	2
																																	SP201	2	5	5	5
																																	SP202	2
[truncated: 15 more columns]
